# Supplementary material for: A Combination of Lacticaseibacillus paracasei CECT 30660 and Bifidobacterium longum subsp. infantis CECT 7210 Cell-Free Supernatants Reduces LPS-Induced Preterm Birth and Systemic Inflammation in Pregnant Mice
Source: Nutrients. 2025 Oct 31;17(21):3429. doi: 10.3390/nu17213429 (PMC12609628; doi:10.3390/nu17213429)
Supplement: Supplementary file 1 [file nutrients-17-03429-s001.zip]

Archive with 1 entries (1 files):
- nutrients-3912155-supplementary.pdf
